# Supplementary material for: Auto/Paracrine C-Type Natriuretic Peptide/Cyclic GMP Signaling Prevents Endothelial Dysfunction
Source: Int J Mol Sci. 2024 Jul 16;25(14):7800. doi: 10.3390/ijms25147800 (PMC11277478; doi:10.3390/ijms25147800)
Supplement: Supplementary file 1 [file ijms-25-07800-s001.zip]

Archive with 1 entries (1 files):
- ijms-3043750-supplementary.pdf
